# Supplementary material for: Effect of Semaglutide on Subclinical Atherosclerosis and Cardiometabolic Compensation: A Real-World Study in Patients with Type 2 Diabetes
Source: Biomedicines. 2023 May 4;11(5):1362. doi: 10.3390/biomedicines11051362 (PMC10216597; doi:10.3390/biomedicines11051362)
Supplement: Supplementary file 1 [file biomedicines-11-01362-s001.zip]

Archive with 1 entries (1 files):
- biomedicines-2310173-supplementary.pdf
